# Supplementary material for: Choosing what we like vs liking what we choose: How choice-induced preference change might actually be instrumental to decision-making
Source: PLoS One. 2020 May 18;15(5):e0231081. doi: 10.1371/journal.pone.0231081 (PMC7233538; doi:10.1371/journal.pone.0231081)
Supplement: S1 Code — (ZIP) [file pone.0231081.s002.zip]

Archive with 8 entries (8 files):
- ana_cogDisonnance.m
- ana_singleSubject0.m
- FCP1_data.mat
- FCP1_RRC_data.mat
- fit_dv.m
- fit_GLM.m
- g_dv.m
- g_glmX.m
