# Supplementary material for: Choosing what we like vs liking what we choose: How choice-induced preference change might actually be instrumental to decision-making
Source: PLoS One. 2020 May 18;15(5):e0231081. doi: 10.1371/journal.pone.0231081 (PMC7233538; doi:10.1371/journal.pone.0231081)
Supplement: S1 Code — (ZIP) [file pone.0231081.s002.zip › ana_cogDisonnance.m]

% analysis of cognitive dissonance (Doug's paper)

clear all
close all
clc

RCR = load('FCP1_data.mat');
RRC = load('FCP1_RRC_data.mat');

% go through RCR group
disp('(0) Data loading...')
disp('    - RCR group...')
ns_rcr = length(RCR.choice);
for i=1:ns_rcr
    in = RCR.choice{i};
    out = ana_singleSubject0(in);
    if ~isempty(out)
        % relationship btw choice and value ratings
        rcr.choice.r1(i) = out.choiceR1.acc;
        rcr.choice.r2(i) = out.choiceR2.acc;
        % relationship btw choice confidence and ratings
        rcr.conf.r1(i) = out.confR1.acc;
        rcr.conf.br1(i) = out.confR1.b(1);
        rcr.conf.bc1(i) = out.confR1.b(2);
        rcr.conf.r2(i) = out.confR2.acc;
        rcr.conf.br2(i) = out.confR2.b(1);
        rcr.conf.bc2(i) = out.confR2.b(2);
        % test-retest reliabilities
        rcr.testRetest.v(i) = out.testRetest.value;
        rcr.testRetest.c(i) = out.testRetest.conf;
        % gain in precision
        rcr.precisionGain(i) = out.precisionGain;
        % SOA
        rcr.soa(i) = out.soa;
        rcr.dr.chosen(i) = nanmean(out.dr.chosen);
        rcr.dr.unchosen(i) = nanmean(out.dr.unchosen);
        % influence of choice difficulty
        rcr.SOA_diff.adv(:,i) = vec(out.SOA_diff.adv);
        rcr.SOA_diff.soa(:,i) = out.SOA_diff.soa;
        rcr.SOA_diff.r(i) = out.SOA_diff.r;
        % GLM on SOAs
        rcr.SOA_glm.b(:,i) = out.SOA_GLM.b;
        rcr.SOA_glm.r(i) = out.SOA_GLM.r2;
        % mediation analysis
        rcr.mediation.a(i) = out.mediation.a;
        rcr.mediation.b(i) = out.mediation.b;
        rcr.mediation.a2(i) = out.mediation.a2;
        rcr.mediation.b2(i) = out.mediation.b2;
        rcr.mediation.DF(i) = out.mediation.dF;
    else
        disp(['      --> Warning: problem with subject #',num2str(i),'!'])
        rcr.choice.r1(i) = NaN;
        rcr.choice.r2(i) = NaN;
        rcr.conf.r1(i) = NaN;
        rcr.conf.br1(i) = NaN;
        rcr.conf.bc1(i) = NaN;
        rcr.conf.r2(i) = NaN;
        rcr.conf.br1(i) = NaN;
        rcr.conf.bc2(i) = NaN;
        rcr.testRetest.v(i) = NaN;
        rcr.testRetest.c(i) = NaN;
        rcr.precisionGain(i) = NaN;
        rcr.soa(i) = NaN;
        rcr.dr.chosen(i) = NaN;
        rcr.dr.unchosen(i) = NaN;
        rcr.SOA_diff.adv(:,i) = NaN;
        rcr.SOA_diff.soa(:,i) = NaN;
        rcr.SOA_diff.r(i) = NaN;
        rcr.SOA_glm.b(:,i) = NaN;
        rcr.SOA_glm.r(i) = NaN;
        % mediation analysis
        rcr.mediation.a(i) = NaN;
        rcr.mediation.b(i) = NaN;
        rcr.mediation.a2(i) = NaN;
        rcr.mediation.b2(i) = NaN;
        rcr.mediation.DF(i) = NaN;
    end
end
disp('      Done.')

% go through RRC group
disp('    - RRC group...')
ns_rrc = length(RRC.choice);
for i=1:ns_rrc
    in = RRC.choice{i};
    out = ana_singleSubject0(in);
    if ~isempty(out)
        % relationship btw choice and value ratings
        rrc.choice.r1(i) = out.choiceR1.acc;
        rrc.choice.r2(i) = out.choiceR2.acc;
        % relationship btw choice confidence and ratings
        rrc.conf.r1(i) = out.confR1.acc;
        rrc.conf.br1(i) = out.confR1.b(1);
        rrc.conf.bc1(i) = out.confR1.b(2);
        rrc.conf.r2(i) = out.confR2.acc;
        rrc.conf.br2(i) = out.confR2.b(1);
        rrc.conf.bc2(i) = out.confR2.b(2);
        % test-retest reliabilities
        rrc.testRetest.v(i) = out.testRetest.value;
        rrc.testRetest.c(i) = out.testRetest.conf;
        % gain in precision
        rrc.precisionGain(i) = out.precisionGain;
        % SOA
        rrc.soa(i) = out.soa;
        rrc.dr.chosen(i) = nanmean(out.dr.chosen);
        rrc.dr.unchosen(i) = nanmean(out.dr.unchosen);
        % influence of choice difficulty
        rrc.SOA_diff.adv(:,i) = vec(out.SOA_diff.adv);
        rrc.SOA_diff.soa(:,i) = out.SOA_diff.soa;
        rrc.SOA_diff.r(i) = out.SOA_diff.r;
        % GLM on SOAs
        rrc.SOA_glm.b(:,i) = out.SOA_GLM.b;
        rrc.SOA_glm.r(i) = out.SOA_GLM.r2;
    else
        disp(['      --> problem with subject #',num2str(i),'!'])
        rrc.choice.r1(i) = NaN;
        rrc.choice.r2(i) = NaN;
        rrc.conf.r1(i) = NaN;
        rrc.conf.br1(i) = NaN;
        rrc.conf.bc1(i) = NaN;
        rrc.conf.r2(i) = NaN;
        rrc.conf.br2(i) = naN;
        rrc.conf.bc2(i) = NaN;
        rrc.testRetest.v(i) = NaN;
        rrc.testRetest.c(i) = NaN;
        rrc.precisionGain(i) = NaN;
        rrc.soa(i) = NaN;
        rrc.dr.chosen(i) = NaN;
        rrc.dr.unchosen(i) = NaN;
        rrc.SOA_diff.adv(:,i) = NaN;
        rrc.SOA_diff.soa(:,i) = NaN;
        rrc.SOA_diff.r(i) = NaN;
        rrc.SOA_glm.b(:,i) = NaN;
        rrc.SOA_glm.r(i) = NaN;
    end
end
disp('      Done.')

hf = figure('color',[1 1 1],'name','Choice, value ratings, and confidence');
for i=1:4
    ha(i) = subplot(2,2,i,'parent',hf,'nextplot','add');
end

% relationship btw choice and ratings
disp(' ')
disp('(1) Relationship between choice and value ratings:')
plotUncertainTimeSeries(nanmean(rcr.choice.r1),nanvar(rcr.choice.r1),1,ha(1));
plotUncertainTimeSeries(nanmean(rcr.choice.r2),nanvar(rcr.choice.r2),2,ha(1));
plotUncertainTimeSeries(nanmean(rrc.choice.r1),nanvar(rrc.choice.r1),3,ha(1));
plotUncertainTimeSeries(nanmean(rrc.choice.r2),nanvar(rrc.choice.r2),4,ha(1));
str = {'RCR1','RCR2','RRC1','RRC2'};
set(ha(1),'xlim',[0,5],'xtick',1:4,'xticklabel',str);
title(ha(1),'Choice and value ratings')
ylabel(ha(1),'choice prediction accuracy')
getSubplots
drcr = [rcr.choice.r2-rcr.choice.r1]';
drcr(isnan(drcr)) = [];
[pv,stat,df] = GLM_contrast(ones(length(drcr),1),drcr,1,'t',0);
R2 = FtoR2(stat.^2,1,df);
disp(['    - gain in prediction accuracy (RCR): p=',num2str(pv,2),', R2=',num2str(R2*100,2),'%'])
drrc = [rrc.choice.r2-rrc.choice.r1]';
drrc(isnan(drrc)) = [];
[pv,stat,df] = GLM_contrast(ones(length(drrc),1),drrc,1,'t',0);
R2 = FtoR2(stat.^2,1,df);
disp(['    - gain in prediction accuracy (RRC): p=',num2str(pv,2),', R2=',num2str(R2*100,2),'%'])
X = [[ones(length(drcr),1),zeros(length(drcr),1)];[zeros(length(drrc),1),ones(length(drrc),1)]];
y = [drcr;drrc];
[pv,stat,df] = GLM_contrast(X,y,[1;-1],'t',0);
R2 = FtoR2(stat.^2,1,df);
disp(['    - interaction [gain in prediction accuracy X RCR-RRC]: p=',num2str(pv,2),', R2=',num2str(R2*100,2),'%'])

% relationship between choice confidence and ratings
disp(' ')
disp('(2) Relationship between choice confidence and ratings:')
plotUncertainTimeSeries(nanmean(rcr.conf.r1),nanvar(rcr.conf.r1),1,ha(2));
plotUncertainTimeSeries(nanmean(rcr.conf.r2),nanvar(rcr.conf.r2),2,ha(2));
plotUncertainTimeSeries(nanmean(rrc.conf.r1),nanvar(rrc.conf.r1),3,ha(2));
plotUncertainTimeSeries(nanmean(rrc.conf.r2),nanvar(rrc.conf.r2),4,ha(2));
str = {'RCR1','RCR2','RRC1','RRC2'};
set(ha(2),'xlim',[0,5],'xtick',1:4,'xticklabel',str);
title(ha(2),'Choice confidence and ratings')
ylabel(ha(2),'confidence prediction accuracy')
getSubplots
drcr = [rcr.conf.r2-rcr.conf.r1]';
drcr(isnan(drcr)) = [];
[pv,stat,df] = GLM_contrast(ones(length(drcr),1),drcr,1,'t',0);
R2 = FtoR2(stat.^2,1,df);
disp(['    - gain in prediction accuracy (RCR): p=',num2str(pv,2),', R2=',num2str(R2*100,2),'%'])
drrc = [rrc.conf.r2-rrc.conf.r1]';
drrc(isnan(drrc)) = [];
[pv,stat,df] = GLM_contrast(ones(length(drrc),1),drrc,1,'t',0);
R2 = FtoR2(stat.^2,1,df);
disp(['    - gain in prediction accuracy (RRC): p=',num2str(pv,2),', R2=',num2str(R2*100,2),'%'])
X = [[ones(length(drcr),1),zeros(length(drcr),1)];[zeros(length(drrc),1),ones(length(drrc),1)]];
y = [drcr;drrc];
[pv,stat,df] = GLM_contrast(X,y,[1;-1],'t',0);
R2 = FtoR2(stat.^2,1,df);
disp(['    - interaction [gain in prediction accuracy X RCR-RRC]: p=',num2str(pv,2),', R2=',num2str(R2*100,2),'%'])

% relationship between choice confidence and value ratings
disp(' ')
disp('(3) Relationship between choice confidence and value ratings:')
plotUncertainTimeSeries(nanmean(rcr.conf.br1),nanvar(rcr.conf.br1),1,ha(3));
plotUncertainTimeSeries(nanmean(rcr.conf.br2),nanvar(rcr.conf.br2),2,ha(3));
plotUncertainTimeSeries(nanmean(rrc.conf.br1),nanvar(rrc.conf.br1),3,ha(3));
plotUncertainTimeSeries(nanmean(rrc.conf.br2),nanvar(rrc.conf.br2),4,ha(3));
str = {'RCR1','RCR2','RRC1','RRC2'};
set(ha(3),'xlim',[0,5],'xtick',1:4,'xticklabel',str);
title(ha(3),'Choice confidence and abs(dR)')
ylabel(ha(3),'beta')
getSubplots
drcr = [rcr.conf.br2-rcr.conf.br1]';
drcr(isnan(drcr)) = [];
[pv,stat,df] = GLM_contrast(ones(length(drcr),1),drcr,1,'t',0);
R2 = FtoR2(stat.^2,1,df);
disp(['    - gain in predictive power (RCR): p=',num2str(pv,2),', R2=',num2str(R2*100,2),'%'])
drrc = [rrc.conf.br2-rrc.conf.br1]';
drrc(isnan(drrc)) = [];
[pv,stat,df] = GLM_contrast(ones(length(drrc),1),drrc,1,'t',0);
R2 = FtoR2(stat.^2,1,df);
disp(['    - gain in predictive power (RRC): p=',num2str(pv,2),', R2=',num2str(R2*100,2),'%'])
X = [[ones(length(drcr),1),zeros(length(drcr),1)];[zeros(length(drrc),1),ones(length(drrc),1)]];
y = [drcr;drrc];
[pv,stat,df] = GLM_contrast(X,y,[1;-1],'t',0);
R2 = FtoR2(stat.^2,1,df);
disp(['    - interaction [gain in predictive power X RCR-RRC]: p=',num2str(pv,2),', R2=',num2str(R2*100,2),'%'])

% relationship between choice confidence and rating precision
disp(' ')
disp('(4) Relationship between choice confidence and rating precision:')
plotUncertainTimeSeries(nanmean(rcr.conf.bc1),nanvar(rcr.conf.bc1),1,ha(4));
plotUncertainTimeSeries(nanmean(rcr.conf.bc2),nanvar(rcr.conf.bc2),2,ha(4));
plotUncertainTimeSeries(nanmean(rrc.conf.bc1),nanvar(rrc.conf.bc1),3,ha(4));
plotUncertainTimeSeries(nanmean(rrc.conf.bc2),nanvar(rrc.conf.bc2),4,ha(4));
str = {'RCR1','RCR2','RRC1','RRC2'};
set(ha(4),'xlim',[0,5],'xtick',1:4,'xticklabel',str);
title(ha(4),'Choice confidence and sum(C)')
ylabel(ha(4),'beta')
getSubplots
drcr = [rcr.conf.bc2-rcr.conf.bc1]';
drcr(isnan(drcr)) = [];
[pv,stat,df] = GLM_contrast(ones(length(drcr),1),drcr,1,'t',0);
R2 = FtoR2(stat.^2,1,df);
disp(['    - gain in predictive power (RCR): p=',num2str(pv,2),', R2=',num2str(R2*100,2),'%'])
drrc = [rrc.conf.bc2-rrc.conf.bc1]';
drrc(isnan(drrc)) = [];
[pv,stat,df] = GLM_contrast(ones(length(drrc),1),drrc,1,'t',0);
R2 = FtoR2(stat.^2,1,df);
disp(['    - gain in predictive power (RRC): p=',num2str(pv,2),', R2=',num2str(R2*100,2),'%'])
X = [[ones(length(drcr),1),zeros(length(drcr),1)];[zeros(length(drrc),1),ones(length(drrc),1)]];
y = [drcr;drrc];
[pv,stat,df] = GLM_contrast(X,y,[1;-1],'t',0);
R2 = FtoR2(stat.^2,1,df);
disp(['    - interaction [gain in predictive power X RCR-RRC]: p=',num2str(pv,2),', R2=',num2str(R2*100,2),'%'])


% test-retest reliability of value ratings
disp(' ')
disp('(5) Test-retest reliabilities:')
hf = figure('color',[1 1 1],'name','Test-retest reliabilities');
for i=1:2
    ha(i) = subplot(1,2,i,'parent',hf,'nextplot','add');
end
plotUncertainTimeSeries(nanmean(rcr.testRetest.v),nanvar(rcr.testRetest.v),1,ha(1));
plotUncertainTimeSeries(nanmean(rrc.testRetest.v),nanvar(rrc.testRetest.v),2,ha(1));
str = {'RCR','RRC'};
set(ha(1),'xlim',[0,3],'xtick',1:2,'xticklabel',str);
title(ha(1),'Test-retest: value ratings')
ylabel(ha(1),'corr(R1,R2)')
plotUncertainTimeSeries(nanmean(rcr.testRetest.c),nanvar(rcr.testRetest.c),1,ha(2));
plotUncertainTimeSeries(nanmean(rrc.testRetest.c),nanvar(rrc.testRetest.c),2,ha(2));
str = {'RCR','RRC'};
set(ha(2),'xlim',[0,3],'xtick',1:2,'xticklabel',str);
title(ha(2),'Test-retest: rating precision')
ylabel(ha(2),'corr(C1,C2)')
getSubplots
drcr = rcr.testRetest.v';
drcr(isnan(drcr)) = [];
[pv,stat,df] = GLM_contrast(ones(length(drcr),1),drcr,1,'t',0);
R2 = FtoR2(stat.^2,1,df);
disp(['    - value ratings (RCR): p=',num2str(pv,2),', R2=',num2str(R2*100,2),'%'])
drcr = rcr.testRetest.c';
drcr(isnan(drcr)) = [];
[pv,stat,df] = GLM_contrast(ones(length(drcr),1),drcr,1,'t',0);
R2 = FtoR2(stat.^2,1,df);
disp(['    - rating precision (RCR): p=',num2str(pv,2),', R2=',num2str(R2*100,2),'%'])
drrc = rrc.testRetest.v';
drrc(isnan(drrc)) = [];
[pv,stat,df] = GLM_contrast(ones(length(drrc),1),drrc,1,'t',0);
R2 = FtoR2(stat.^2,1,df);
disp(['    - value ratings (RRC): p=',num2str(pv,2),', R2=',num2str(R2*100,2),'%'])
drrc = rrc.testRetest.c';
drrc(isnan(drrc)) = [];
[pv,stat,df] = GLM_contrast(ones(length(drrc),1),drrc,1,'t',0);
R2 = FtoR2(stat.^2,1,df);
disp(['    - rating precision (RRC): p=',num2str(pv,2),', R2=',num2str(R2*100,2),'%'])


% Precision & RT gain (value ratings)
disp(' ')
disp('(6) Precision & RT gain (value ratings):')
hf = figure('color',[1 1 1],'name','Precision & RT gain (value ratings)');
for i=1:2
    ha(i) = subplot(1,2,i,'parent',hf,'nextplot','add');
end
% Precision gain
plotUncertainTimeSeries(nanmean(rcr.precisionGain),nanvar(rcr.precisionGain),1,ha(1));
plotUncertainTimeSeries(nanmean(rrc.precisionGain),nanvar(rrc.precisionGain),2,ha(1));
str = {'RCR','RRC'};
set(ha(1),'xlim',[0,3],'xtick',1:2,'xticklabel',str);
title(ha(1),'Precision gain')
ylabel(ha(1),'C2-C1')
getSubplots
drcr = rcr.precisionGain';
drcr(isnan(drcr)) = [];
[pv,stat,df] = GLM_contrast(ones(length(drcr),1),drcr,1,'t',0);
R2 = FtoR2(stat.^2,1,df);
disp(['    - precision gain (RCR): p=',num2str(pv,2),', R2=',num2str(R2*100,2),'%'])
drrc = rrc.precisionGain';
drrc(isnan(drrc)) = [];
[pv,stat,df] = GLM_contrast(ones(length(drrc),1),drrc,1,'t',0);
R2 = FtoR2(stat.^2,1,df);
disp(['    - precision gain (RRC): p=',num2str(pv,2),', R2=',num2str(R2*100,2),'%'])
X = [[ones(length(drcr),1),zeros(length(drcr),1)];[zeros(length(drrc),1),ones(length(drrc),1)]];
y = [drcr;drrc];
[pv,stat,df] = GLM_contrast(X,y,[1;-1],'t',0);
R2 = FtoR2(stat.^2,1,df);
disp(['    - precision gain (RCR-RRC): p=',num2str(pv,2),', R2=',num2str(R2*100,2),'%'])
% RT gain
title(ha(2),'RT gain ???')
ylabel(ha(2),'RT1-RT2')
set(ha(2),'xlim',[0,3],'xtick',1:2,'xticklabel',str);
disp(['    - RT gain (RCR): p=?, R2=?'])
disp(['    - RT gain (RRC): p=?, R2=?'])
disp(['    - RT gain (RCR-RRC): p=?, R2=?'])


% Spreading of alternatives
disp(' ')
disp('(7) Spreading of alternatives:')
hf = figure('color',[1 1 1],'name','Spreading of alternatives');
for i=1:6
    ha(i) = subplot(3,2,i,'parent',hf,'nextplot','add');
end
plotUncertainTimeSeries(nanmean(rcr.dr.chosen),nanvar(rcr.dr.chosen),1,ha(1));
plotUncertainTimeSeries(nanmean(rcr.dr.unchosen),nanvar(rcr.dr.unchosen),2,ha(1));
plotUncertainTimeSeries(nanmean(rrc.dr.chosen),nanvar(rrc.dr.chosen),3,ha(1));
plotUncertainTimeSeries(nanmean(rrc.dr.unchosen),nanvar(rrc.dr.unchosen),4,ha(1));
str = {'chosen (RCR)','unchosen (RCR)','chosen (RRC)','unchosen (RRC)'};
set(ha(1),'xlim',[0,5],'xtick',1:4,'xticklabel',str);
title(ha(1),'change in ratings')
ylabel(ha(1),'R2-R1')
getSubplots
drcr = rcr.soa';
drcr(isnan(drcr)) = [];
[pv,stat,df] = GLM_contrast(ones(length(drcr),1),drcr,1,'t',0);
R2 = FtoR2(stat.^2,1,df);
disp(['    - RCR: p=',num2str(pv,2),', R2=',num2str(R2*100,2),'%'])
drrc = rrc.soa';
drrc(isnan(drrc)) = [];
[pv,stat,df] = GLM_contrast(ones(length(drrc),1),drrc,1,'t',0);
R2 = FtoR2(stat.^2,1,df);
disp(['    - RRC: p=',num2str(pv,2),', R2=',num2str(R2*100,2),'%'])
X = [[ones(length(drcr),1),zeros(length(drcr),1)];[zeros(length(drrc),1),ones(length(drrc),1)]];
y = [drcr;drrc];
[pv,stat,df] = GLM_contrast(X,y,[1;-1],'t',0);
R2 = FtoR2(stat.^2,1,df);
disp(['    - RCR-RRC: p=',num2str(pv,2),', R2=',num2str(R2*100,2),'%'])

% SOA: influence of choice difficulty
adv = vec(rcr.SOA_diff.adv);
adv(isnan(adv)) = [];
[padv,gadv] = empiricalHist(adv,1e3);
plot(ha(2),gadv,padv,'b')
adv = vec(rrc.SOA_diff.adv);
adv(isnan(adv)) = [];
[padv,gadv] = empiricalHist(adv,1e3);
plot(ha(2),gadv,padv,'r')
title(ha(2),'choice ease distribution')
xlabel(ha(2),'choice ease')
ylabel(ha(2),'p(choice ease)')
set(ha(2),'xscale','log')
legend(ha(2),{'RCR','RRC'})
msoa = nanmean(rcr.SOA_diff.soa,2);
ssoa = sqrt(nanvar(rcr.SOA_diff.soa,[],2));
gdiff = [0,10.^[-2:0.25:2]];
errorbar(gdiff,msoa,ssoa,'marker','.','parent',ha(3),'color','b')
msoa = nanmean(rrc.SOA_diff.soa,2);
ssoa = sqrt(nanvar(rrc.SOA_diff.soa,[],2));
errorbar(gdiff,msoa,ssoa,'marker','.','parent',ha(3),'color','r')
title(ha(3),'influence of choice difficulty')
xlabel(ha(3),'choice ease |dv|')
ylabel(ha(3),'SOA')
legend(ha(3),{'RCR','RRC'})
set(ha(3),'xlim',[10^-3,10^2],'xtick',10.^[-2:1],'xscale','log')
getSubplots
plotUncertainTimeSeries(nanmean(rcr.SOA_diff.r),nanvar(rcr.SOA_diff.r),1,ha(4));
plotUncertainTimeSeries(nanmean(rrc.SOA_diff.r),nanvar(rrc.SOA_diff.r),2,ha(4));
str = {'RCR','RRC'};
set(ha(4),'xlim',[0,3],'xtick',1:2,'xticklabel',str);
title(ha(4),'Difficulty effect')
ylabel(ha(4),'corr(soa,|dv|)')
getSubplots
drcr = rcr.SOA_diff.r';
drcr(isnan(drcr)) = [];
[pv,stat,df] = GLM_contrast(ones(length(drcr),1),drcr,-1,'t',0);
R2 = FtoR2(stat.^2,1,df);
disp(['    - Correlation with choice ease (RCR): p=',num2str(pv,2),', R2=',num2str(R2*100,2),'%'])
drrc = rrc.SOA_diff.r';
drrc(isnan(drrc)) = [];
[pv,stat,df] = GLM_contrast(ones(length(drrc),1),drrc,-1,'t',0);
R2 = FtoR2(stat.^2,1,df);
disp(['    - Correlation with choice ease (RRC): p=',num2str(pv,2),', R2=',num2str(R2*100,2),'%'])
X = [[ones(length(drcr),1),zeros(length(drcr),1)];[zeros(length(drrc),1),ones(length(drrc),1)]];
y = [drcr;drrc];
[pv,stat,df] = GLM_contrast(X,y,[-1;1],'t',0);
R2 = FtoR2(stat.^2,1,df);
disp(['    - Correlation with choice ease (RCR-RRC): p=',num2str(pv,2),', R2=',num2str(R2*100,2),'%'])

% GLM on soas
disp(' ')
disp('(7) GLM on spreading of alternatives:')
plotUncertainTimeSeries(nanmean(rcr.SOA_glm.b,2),nanvar(rcr.SOA_glm.b,[],2),[],ha(5));
title(ha(5),'GLM on SOAs (RCR)')
str = {'|dv|','sum(precisions)','conf'};%,'sum(values)'};
set(ha(5),'xlim',[0,4],'xtick',1:3,'xticklabel',str);
plotUncertainTimeSeries(nanmean(rrc.SOA_glm.b,2),nanvar(rrc.SOA_glm.b,[],2),[],ha(6));
title(ha(6),'GLM on SOAs (RRC)')
set(ha(6),'xlim',[0,4],'xtick',1:3,'xticklabel',str);
% choice ease
drcr = rcr.SOA_glm.b(1,:)';
drcr(isnan(drcr)) = [];
[pv,stat,df] = GLM_contrast(ones(length(drcr),1),drcr,-1,'t',0);
R2 = FtoR2(stat.^2,1,df);
disp(['    - choice ease (RCR): p=',num2str(pv,2),', R2=',num2str(R2*100,2),'%'])
drrc = rrc.SOA_glm.b(1,:)';
drrc(isnan(drrc)) = [];
[pv,stat,df] = GLM_contrast(ones(length(drrc),1),drrc,-1,'t',0);
R2 = FtoR2(stat.^2,1,df);
disp(['    - choice ease (RRC): p=',num2str(pv,2),', R2=',num2str(R2*100,2),'%'])
X = [[ones(length(drcr),1),zeros(length(drcr),1)];[zeros(length(drrc),1),ones(length(drrc),1)]];
y = [drcr;drrc];
[pv,stat,df] = GLM_contrast(X,y,[-1;1],'t',0);
R2 = FtoR2(stat.^2,1,df);
disp(['    - choice ease (RCR-RRC): p=',num2str(pv,2),', R2=',num2str(R2*100,2),'%'])
% rating precision
drcr = rcr.SOA_glm.b(2,:)';
drcr(isnan(drcr)) = [];
[pv,stat,df] = GLM_contrast(ones(length(drcr),1),drcr,-1,'t',0);
R2 = FtoR2(stat.^2,1,df);
disp(['    - rating precision (RCR): p=',num2str(pv,2),', R2=',num2str(R2*100,2),'%'])
drrc = rrc.SOA_glm.b(2,:)';
drrc(isnan(drrc)) = [];
[pv,stat,df] = GLM_contrast(ones(length(drrc),1),drrc,-1,'t',0);
R2 = FtoR2(stat.^2,1,df);
disp(['    - rating precision (RRC): p=',num2str(pv,2),', R2=',num2str(R2*100,2),'%'])
X = [[ones(length(drcr),1),zeros(length(drcr),1)];[zeros(length(drrc),1),ones(length(drrc),1)]];
y = [drcr;drrc];
[pv,stat,df] = GLM_contrast(X,y,[-1;1],'t',0);
R2 = FtoR2(stat.^2,1,df);
disp(['    - rating precision (RCR-RRC): p=',num2str(pv,2),', R2=',num2str(R2*100,2),'%'])
% choice confidence
drcr = rcr.SOA_glm.b(3,:)';
drcr(isnan(drcr)) = [];
[pv,stat,df] = GLM_contrast(ones(length(drcr),1),drcr,1,'t',0);
R2 = FtoR2(stat.^2,1,df);
disp(['    - choice confidence (RCR): p=',num2str(pv,2),', R2=',num2str(R2*100,2),'%'])
drrc = rrc.SOA_glm.b(3,:)';
drrc(isnan(drrc)) = [];
[pv,stat,df] = GLM_contrast(ones(length(drrc),1),drrc,1,'t',0);
R2 = FtoR2(stat.^2,1,df);
disp(['    - choice confidence (RRC): p=',num2str(pv,2),', R2=',num2str(R2*100,2),'%'])
X = [[ones(length(drcr),1),zeros(length(drcr),1)];[zeros(length(drrc),1),ones(length(drrc),1)]];
y = [drcr;drrc];
[pv,stat,df] = GLM_contrast(X,y,[1;-1],'t',0);
R2 = FtoR2(stat.^2,1,df);
disp(['    - choice confidence (RCR-RRC): p=',num2str(pv,2),', R2=',num2str(R2*100,2),'%'])

% prediction accuracy of SoA
hf = figure('color',[1 1 1],'name','Spreading of alternatives: prediction accuracies');
ha2 = axes('parent',hf,'nextplot','add');
plotUncertainTimeSeries(nanmean(rcr.SOA_glm.r),nanvar(rcr.SOA_glm.r),1,ha2);
plotUncertainTimeSeries(nanmean(rrc.SOA_glm.r),nanvar(rrc.SOA_glm.r),2,ha2);
set(ha2,'xlim',[0,3],'xtick',1:2,'xticklabel',{'RCR','RRC'});
rrcr = rcr.SOA_glm.r(~isnan(rcr.SOA_glm.r));
rrrc = rrc.SOA_glm.r(~isnan(rrc.SOA_glm.r));
X = [[ones(length(rrcr),1);zeros(length(rrrc),1)],[zeros(length(rrcr),1);ones(length(rrrc),1)]];
y = [rrcr';rrrc'];
[pv,stat,df] = GLM_contrast(X,y,[1;-1],'t',0);
R2 = FtoR2(stat.^2,1,df);
disp(['    - prediction accuracy (RCR-RRC): p=',num2str(pv,2),', R2=',num2str(R2*100,2),'%'])

% mediation analysis
a = rcr.mediation.a';
a(isnan(a)) = [];
b = rcr.mediation.b';
b(isnan(b)) = [];
[pv,stat,df] = GLM_contrast(ones(length(a),1),a,1,'t',1);
[pv,stat,df] = GLM_contrast(ones(length(b),1),b,1,'t',1);

a = rcr.mediation.a2';
a(isnan(a)) = [];
b = rcr.mediation.b2';
b(isnan(b)) = [];
[pv,stat,df] = GLM_contrast(ones(length(a),1),a,1,'t',1);
[pv,stat,df] = GLM_contrast(ones(length(b),1),b,1,'t',1);
