# Supplementary material for: Choosing what we like vs liking what we choose: How choice-induced preference change might actually be instrumental to decision-making
Source: PLoS One. 2020 May 18;15(5):e0231081. doi: 10.1371/journal.pone.0231081 (PMC7233538; doi:10.1371/journal.pone.0231081)
Supplement: S1 Code — (ZIP) [file pone.0231081.s002.zip › ana_singleSubject0.m]

function out = ana_singleSubject0(in)

if isempty(in)
    out = [];
    return
end

% relationship between choice and value ratings (R1)
R1 = [in.rating_L,in.rating_R];
y = in.choice;
dv = R1(:,1) - R1(:,2);
o = fit_dv(dv,y);
out.choiceR1.b = o.posterior.muPhi(2);
out.choiceR1.acc = o.fit.bacc;

% relationship between choice confidence and ratings (R1)
C1 = [in.certainty_L,in.certainty_R];
X = [zscore(abs(dv)),zscore(sum(C1,2)),ones(size(C1,1),1)];
y = in.confidence;
o = fit_GLM(X,y);
out.confR1.b = o.posterior.muPhi(1:2);
out.confR1.acc = o.fit.R2;

% relationship between choice and value ratings (R2)
R2 = [in.rating2_L,in.rating2_R];
y = in.choice;
dv = R2(:,1) - R2(:,2);
o = fit_dv(dv,y);
out.choiceR2.b = o.posterior.muPhi(2);
out.choiceR2.acc = o.fit.bacc;

% relationship between choice confidence and ratings (R2)
C2 = [in.certainty2_L,in.certainty2_R];
X = [zscore(abs(dv)),zscore(sum(C2,2)),ones(size(C2,1),1)];
y = in.confidence;
o = fit_GLM(X,y);
out.confR2.b = o.posterior.muPhi(1:2);
out.confR2.acc = o.fit.R2;

% test-retest reliabilities
out.testRetest.value = corr(vec(R1),vec(R2)); % value ratings
out.testRetest.conf = corr(vec(C1),vec(C2)); % confidence ratings

% gain in precision
vc1 = vec(C1);
vc2 = vec(C2);
iout = find(vc1>=99|vc1<=1);
vc1(iout) = NaN;
vc2(iout) = NaN;
out.precisionGain = nanmean(vc2-vc1);

% gain in RT (value ratings)
% ??? no info on rating RT ???

% spreading of alternatives
nc = size(in.choice,1);
out.dr.chosen = NaN(nc,1);
out.dr.unchosen = NaN(nc,1);
for i=1:nc
    if ~in.choice(i)
        out.dr.chosen(i) = R2(i,1)-R1(i,1);
        out.dr.unchosen(i) = R2(i,2)-R1(i,2);
    else
        out.dr.chosen(i) = R2(i,2)-R1(i,2);
        out.dr.unchosen(i) = R2(i,1)-R1(i,1);
    end
end
soa = out.dr.chosen-out.dr.unchosen;
out.soa = mean(soa);

% influence of difficulty factor
gdiff = [0,10.^[-2:0.25:2]];
adv = abs(R1(:,1) - R1(:,2)); % choice ease
out.SOA_diff.adv = adv;
out.SOA_diff.soa = NaN(length(gdiff),1);
for i=1:length(gdiff)-1
    ind = find(adv>=gdiff(i)&adv<=gdiff(i+1));
    if ~isempty(ind)
        out.SOA_diff.soa(i) = mean(soa(ind));
    end
end
out.SOA_diff.r = corr(vec(log(adv+10^-2)),vec(soa)); % corr(soa,abs(dv))

% GLM of SOA
X = [zscore(adv),zscore(sum(C1,2)),zscore(in.confidence),ones(size(C1,1),1)];%,zscore(sum(R1,2))];%
y = zscore(soa);
X(:,1:3) = VBA_orth(X(:,1:3),1);
o = fit_GLM(X,y);
out.SOA_GLM.b = o.posterior.muPhi(1:3);
out.SOA_GLM.r2 = o.fit.R2;


% mediation analysis
X = adv; % ease
M = in.confidence; % confidence
Y = soa; % spreading of alternatives
[tmp] = mediationAnalysis0(Y,X,M,struct('verbose',0,'display',0));
[tmp2] = mediationAnalysis0(M,X,Y,struct('verbose',0,'display',0));
[F1,vba] = VBA_mediation(Y,X,M,[]);
[F2,vba] = VBA_mediation(M,X,Y,[]);
out.mediation.dF = F1(1)-F2(2);
out.mediation.a = tmp.b(2,1);
out.mediation.b = tmp.b(2,2);
out.mediation.a2 = tmp2.b(2,1);
out.mediation.b2 = tmp2.b(2,2);
