# Supplementary material for: Choosing what we like vs liking what we choose: How choice-induced preference change might actually be instrumental to decision-making
Source: PLoS One. 2020 May 18;15(5):e0231081. doi: 10.1371/journal.pone.0231081 (PMC7233538; doi:10.1371/journal.pone.0231081)
Supplement: S1 Code — (ZIP) [file pone.0231081.s002.zip › fit_GLM.m]

function out = fit_GLM(X,y)
% fits simple softmax model to choice data
dim.n = 0;
dim.n_theta = 0;
dim.n_phi = size(X,2);
g_fname = @g_glmX;
options.binomial = 0;
options.DisplayWin = 0;
options.verbose = 0;
options.inG.X = X;
options.priors.SigmaPhi = 1e4*eye(dim.n_phi);
% options.priors.SigmaPhi(1,1) = 0; % fix inflexion point to 0
[posterior,out] = VBA_NLStateSpaceModel(y,[],[],g_fname,dim,options);
out.posterior = posterior;
nq = 8; % number of quantiles
XP = X*posterior.muPhi;
qt = [0,quantile(XP,nq)];
gx = NaN(nq,1);
for j=1:nq
    ind = find(XP>=qt(j)&XP<=qt(j+1));
    gx(j) = mean(y(ind));
end
out.fitSigX.p1 = gx;
out.fitSigX.qt = qt;
