# Supplementary material for: Choosing what we like vs liking what we choose: How choice-induced preference change might actually be instrumental to decision-making
Source: PLoS One. 2020 May 18;15(5):e0231081. doi: 10.1371/journal.pone.0231081 (PMC7233538; doi:10.1371/journal.pone.0231081)
Supplement: S1 Code — (ZIP) [file pone.0231081.s002.zip › g_dv.m]

function gx = g_dv(x,P,u,in)
gx=sig(P(1)+u.*P(2));
